# Supplementary material for: Revegetation on abandoned salt ponds relieves the seasonal fluctuation of soil microbiomes
Source: BMC Genomics. 2019 Jun 11;20:478. doi: 10.1186/s12864-019-5875-y (PMC6558789; doi:10.1186/s12864-019-5875-y)
Supplement: Supplementary file 1 — Table S1. Summary of sequencing reads from 789F-1053R marker. (XLSX 14 kb) [file 12864_2019_5875_MOESM1_ESM.xlsx]

## Sheet: Sheet1
Table S1. Summary of sequencing reads from 789F-1053R markers.
Group	UN								RV
Read	MayA1	AugA1	NovA1	FebA1	MayA2	AugA2	NovA2	FebA2	MayA3	AugA3	NovA3	FebA3	MayA4	AugA4	NovA4	FebA4
Total paired sequences recovered	109132	178090	86468	40071	124800	274685	192807	129115	144523	277303	22967	150616	66201	219252	66623	51948
Map to haplophytes	52504	88191	61755	20454	33524	185434	124502	51928	49768	171117	14012	65412	18815	132053	40130	21479
Before rarefaction
Assigned	29673	56112	44536	10127	19433	126231	79098	30687	28251	99241	8466	41729	10900	78438	24267	13038
Mitochondrion	1	123	3	6	10	90	4	6	1	199	4	79	0	160	6	0
Chloroplast	55	136	4640	27	74	1295	4814	249	94	6576	87	821	247	406	56	111
Archaea	900	5283	15069	1074	823	10007	5773	2232	1119	2192	300	3225	281	1843	726	872
Bacteria	28717	50570	24824	9020	18526	114839	68507	28200	27037	90274	8075	37604	10372	76029	23479	12055
After rarefaction
Rarefaction reads	8375	8375	8375	8375	8375	8375	8375	8375	8375	8375	8375	8375	8375	8375	8375	8375
Bacteria	8116	7606	5224	7475	7999	7721	7752	7770	8050	8189	8075	7711	8160	8161	8133	7806
Archaea	259	769	3151	900	376	654	623	605	325	186	300	664	215	214	242	569
