# Supplementary material for: Revegetation on abandoned salt ponds relieves the seasonal fluctuation of soil microbiomes
Source: BMC Genomics. 2019 Jun 11;20:478. doi: 10.1186/s12864-019-5875-y (PMC6558789; doi:10.1186/s12864-019-5875-y)
Supplement: Supplementary file 2 — Table S2. Summary of haplotypes and Operational Taxonomical Unit (OTU) numbers detected using 789F-1053R markers. (XLSX 15 kb) [file 12864_2019_5875_MOESM2_ESM.xlsx]

## Sheet: Sheet1
Table S2. Summary of haplotypes and Operational Taxonomical Unit (OTU) numbers detected using 789F-1053R markers.
Group	UN								RV
OTUs	MayA1	AugA1	NovA1	FebA1	MayA2	AugA2	NovA2	FebA2	MayA3	AugA3	NovA3	FebA3	MayA4	AugA4	NovA4	FebA4
Number of haplotype	66063	93419	31760	21859	74941	104927	84415	68550	86548	119899	13611	85744	41015	95982	33369	29356
Before rarefaction
Total OTUs	1894	3146	1307	1299	1981	2042	3509	2438	2152	2772	1534	3065	2036	2774	2053	1824
Archaea	110	200	176	65	51	184	202	127	40	108	39	164	30	58	43	74
Mitochondrial	1	6	2	1	1	3	2	2	1	6	1	2	0	5	2	0
Chloroplast	9	15	20	9	8	21	39	16	10	22	6	29	11	12	7	16
Bacteria	1774	2925	1109	1224	1921	1834	3266	2293	2101	2636	1488	2870	1995	2699	2001	1734
After rarefaction
Total OTUs	1033	1452	723	1195	1388	870	1552	1430	1319	1148	1527	1773	1827	1407	1435	1521
Bacteria	966	1331	590	1135	1354	781	1438	1339	1293	1114	1488	1671	1801	1381	1406	1464
Archaea	67	121	133	60	34	89	114	91	26	34	39	102	26	26	29	57
